# Supplementary material for: Phylogenomic, Pan-genomic, Pathogenomic and Evolutionary Genomic Insights into the Agronomically Relevant Enterobacteria Pantoea ananatis and Pantoea stewartii
Source: Front Microbiol. 2017 Sep 14;8:1755. doi: 10.3389/fmicb.2017.01755 (PMC5603701; doi:10.3389/fmicb.2017.01755)
Supplement: TABLE S1 — Digital DNA-DNA hybridization (dDDH) values and Average Nucleotide Identity (ANI) values between the twenty-nine compared Pnan1, Pnan2 and Pnst strains. ANI values are in the top half, while dDDH values are in the bottom half of the table. Values from 70 to 100% are colored in a sliding scale from light gray to black. [file Table_1.XLSX]

## Sheet: Supplementary Table S1
			Ani values
	AJ13355	dDDH values		99.19	99.08	99.13	98.88	99.24	99.11	99.22	99.17	99.14	99.14	99.13	99.16	99.24	96.35	96.37	96.35	96.34	96.41	84.23	84.2	84.12	84.13	84.15	84.1	84.21	84.15	84.18	84.08	80.81
	B1-9		92.9		99.09	99.13	98.89	99.22	99.08	99.22	99.1	99.1	99.12	99.12	99.07	99.15	96.29	96.28	96.28	96.27	96.44	84.29	84.2	84.17	84.24	84.25	84.2	84.31	84.29	84.33	84.16	80.81
	BD442		92.1	92.1		99.05	98.78	99.15	99.06	99.16	99.17	99.12	99.29	99.16	99.15	99.09	96.35	96.34	96.34	96.33	96.38	84.43	84.2	84.13	84.28	84.27	84.24	84.38	84.33	84.28	84.27	80.69
	BRT175		92.8	92.6	91.6		98.8	99.19	99.09	99.23	99.16	99.12	99.1	99.1	99.1	99.14	96.32	96.31	96.34	96.3	96.39	84.2	84.17	84.1	84.29	84.27	84.36	84.33	84.39	84.28	84.12	80.68
	DAR76143		89.4	88.7	87.3	88		98.93	98.74	98.88	98.79	98.7	98.78	98.8	98.94	98.84	95.95	95.96	95.95	95.96	96.09	84.16	84.07	84.07	84.19	84.22	84.03	84.23	84.14	84.15	84.04	80.59
	LMG 2665T		94.3	93.1	92.7	93.4	89.8		99.15	99.24	99.1	99.02	99.15	99.19	99.14	99.26	96.42	96.42	96.4	96.43	96.4	84.11	84.17	84.01	84.12	84.13	84.04	84.12	84.17	84.16	84.03	80.72
P. ananatis	LMG 5342		92.6	91.9	91.4	92.4	87.1	92.5		99.19	99.51	99.07	99.08	99.18	99.07	99.1	96.26	96.27	96.29	96.26	96.38	84.33	84.28	84.21	84.23	84.2	84.15	84.3	84.27	84.25	84.08	80.88
Clade 1	LMG 20103		94	93.9	93.2	93.9	89.6	94	93.4		99.16	99.12	99.14	99.17	99.22	99.23	96.34	96.35	96.36	96.33	96.41	84.14	84.26	84.22	84.16	84.18	84.05	84.03	84.09	84.04	84.16	80.88
	NFR11		93.6	92	93	92.9	87.9	91.8	96.4	93		98.99	99.14	99.24	99.08	99.15	96.31	96.32	96.31	96.32	96.43	84.09	84.26	84.18	84.22	84.21	84.1	84.19	84.15	84.17	84.19	80.68
	PA4		92.9	92.1	92.3	92.8	86.9	91	91.3	93.1	90.4		99.07	99.13	99.05	99.1	96.33	96.34	96.33	96.34	96.37	84.14	84.22	84.15	84.25	84.22	84.05	84.24	84.21	84.24	84.14	80.8
	PA13		92.8	92.8	94	92.4	87.5	92.2	92.1	93	92.9	91.9		99.2	99.11	99.08	96.3	96.29	96.29	96.28	96.39	84.39	84.27	84.23	84.29	84.34	84.25	84.2	84.2	84.22	84.26	80.72
	R100		92.6	92.3	92.2	92.1	87.9	93.2	92.9	93.3	93.6	92.7	93		99.11	99.1	96.31	96.27	96.32	96.27	96.4	84.25	84.29	84.24	84.22	84.27	84.21	84.16	84.16	84.17	84.11	80.78
	S7		93.2	91.5	92.6	91.7	88.7	92.2	91.5	93.9	90.9	91.3	92.1	91.9		99.08	96.34	96.35	96.37	96.34	96.38	84.29	84.26	84.12	84.25	84.28	84.13	84.23	84.18	84.2	84.16	80.67
	S8		94.2	92.6	92.4	92.8	88.4	94	92.4	94.1	92.9	92.5	92	92	91.9		96.36	96.35	96.32	96.35	96.4	84.33	84.22	84.1	84.28	84.37	84.17	84.26	84.29	84.29	84.1	80.71
	NS296		70.1	69.6	70.2	70.1	66	70.5	69.9	70.9	70.5	69.8	69.9	70.1	70.1	69.8		100	100	100	99.18	84.67	84.39	84.28	84.6	84.47	84.36	84.5	84.49	84.5	84.27	80.59
	NS303		70.1	69.7	70.2	70.1	66	70.5	69.9	70.9	70.5	69.8	69.9	70.1	70.1	69.8	100		100	100	99.18	84.66	84.37	84.32	84.58	84.46	84.38	84.49	84.52	84.48	84.28	80.58
P. ananatis	NS311		70.1	69.6	70.1	70.1	66	70.5	69.9	70.9	70.5	69.8	69.9	70.1	70.1	69.8	100	100		100	99.18	84.65	84.36	84.32	84.56	84.47	84.4	84.51	84.51	84.49	84.25	80.57
Clade 2	RSA47		70.1	69.6	70.2	70.1	66	70.5	69.9	70.9	70.5	69.8	69.9	70.1	70.1	69.8	100	100	100		99.18	84.67	84.38	84.31	84.59	84.51	84.39	84.51	84.52	84.52	84.31	80.6
	Sd-1		70.5	69.9	70.3	70.4	66.7	70.9	70.3	70.9	70.7	70.5	70.4	70.8	70	70.2	92.5	92.5	92.5	92.6		84.33	84.49	84.31	84.34	84.4	84.48	84.39	84.41	84.37	84.31	80.68
	A206		27.9	27.8	27.9	27.7	27.3	27.5	27.9	27.6	27.6	27.6	28	27.8	27.8	27.7	28.2	28.2	28.2	28.2	27.9		98.94	98.99	98.94	98.95	98.99	98.95	98.94	98.95	99.53	80.68
	DC283		28	27.8	28	27.9	27.3	27.9	28	28	27.9	28	28.1	28	27.9	27.9	28	28	28	28	28.3	90.8		99.08	99.06	99.06	99.03	99.04	99.05	99.04	98.94	80.89
	LMG 2632T		27.6	27.6	27.6	27.5	27.2	27.5	27.7	27.7	27.7	27.7	27.8	27.7	27.5	27.5	27.8	27.8	27.8	27.8	27.8	91.7	92.7		99.16	99.16	99.14	99.1	99.11	99.11	98.97	80.68
	M009		27.7	27.7	27.8	27.8	27.3	27.6	27.8	27.8	27.7	27.8	27.9	27.8	27.7	27.9	28	28	28	28	27.9	90.9	92.4	92.9		100	99.11	99.05	99.05	99.04	98.97	80.61
	M0073a		27.6	27.7	27.8	27.8	27.3	27.6	27.8	27.8	27.6	27.8	27.9	27.8	27.6	27.8	28	27.9	27.9	28	27.9	90.9	92.4	92.9	100		99.1	99.04	99.05	99.04	98.97	80.61
P. stewartii	NS381		27.7	27.6	27.8	27.8	27.2	27.5	27.7	27.7	27.7	27.6	27.8	27.7	27.7	27.6	27.8	27.8	27.8	27.8	28.1	91.9	88.8	92.9	92.7	92.7		99.18	99.17	99.17	98.99	80.75
	RSA13		27.7	27.8	27.9	27.7	27.2	27.6	27.8	27.6	27.6	27.7	27.8	27.7	27.8	27.8	28	28	28	28	27.9	91.4	92.2	92.6	91.6	91.6	93.4		100	100	99	80.82
	RSA30		27.7	27.8	27.9	27.7	27.2	27.6	27.8	27.6	27.6	27.7	27.8	27.7	27.8	27.8	28	28	28	28	27.9	91.4	92.2	92.6	91.6	91.6	93.4	100		100	98.99	80.71
	RSA36		27.7	27.8	27.9	27.7	27.2	27.6	27.8	27.6	27.6	27.7	27.8	27.7	27.8	27.8	28	28	28	28	27.9	91.5	92.2	92.6	91.6	91.6	93.4	100	100		98.97	80.77
	S301		27.6	27.5	27.7	27.6	27.2	27.6	27.6	27.7	27.7	27.7	27.9	27.7	27.6	27.6	27.8	27.7	27.7	27.8	27.9	96.7	91.3	91.1	91.4	91.4	91.9	91.7	91.8	91.8		80.59
P. vagans	C9-1		22.9	22.7	22.6	22.7	22.4	22.7	22.9	22.8	22.7	22.7	22.9	22.9	22.7	22.7	22.5	22.5	22.5	22.5	22.6	22.6	22.9	22.6	22.5	22.5	22.6	22.5	22.5	22.5	22.6
								70		80		90		100
