# Supplementary material for: Phylogenomic, Pan-genomic, Pathogenomic and Evolutionary Genomic Insights into the Agronomically Relevant Enterobacteria Pantoea ananatis and Pantoea stewartii
Source: Front Microbiol. 2017 Sep 14;8:1755. doi: 10.3389/fmicb.2017.01755 (PMC5603701; doi:10.3389/fmicb.2017.01755)
Supplement: TABLE S2 — Mobile genetic elements among the twenty-nine compared Pnan and Pnst strains. The number of plasmids, phages, ICEs, IS elements and transposases are tabulated and their contribution to the total genomic DNA (%) and total proteins (%) encoded on the genome are described. [file Table_2.XLSX]

## Sheet: Supplementary Table S2
Plasmids								Prophages						ICE elements					IS elements and transposases
Species	Strain	# Plasmid contigs	Estimated # plasmids	Total size (kb)	% Genomic DNA	# Plasmid CDS	% Genomic CDS	# Phages	Intact/ incomplete	Total size (kb)	% Genomic DNA	# Phage CDS	% Genomic CDS	# ICEs	Total size (kb)	% Genomic DNA	# ICE CDS	% Genomic CDS	# IS	# IS families	# Transposases	Total IS size (kb)	% Genomic DNA	Strain
Pnan1	AJ13355	1	1	321.7	6.6	316	6.77	3	2/1	61.1	1.25	69	1.48	1	63.6	1.3	71	1.52	17	5	18	50.2	1.02	AJ13355
Pnan1	B1-9	3	3	589	11.53	606	12.23	7	2/5	126.3	2.47	133	2.69	1	110	2.15	114	2.3	25	6	28	77.6	1.52	B1-9
Pnan1	BD442	1	1	352.8	7.35	341	7.34	6	2/4	172.6	3.6	152	3.27	1	98.4	2.05	106	2.28	15	4	15	37.6	0.78	BD442
Pnan1	BRT175	1	1	320	6.62	325	7	6	3/3	122.1	2.53	141	3.03	1	88.7	1.83	99	2.13	23	6	22	65.9	1.36	BRT175
Pnan1	DAR76143	3	3	487.1	9.32	531	9.19	10	3/7	284.8	5.45	279	4.83	2	180.4	3.45	203	3.51	32	9	38	103.1	1.97	DAR76143
Pnan1	LMG 2665T	2	2	476.8	9.62	488	10.21	4	2/2	78.7	1.64	109	2.28	0	-	-	-	-	19	3	23	61.6	1.28	LMG 2665T
Pnan1	LMG 5342	1	1	302.6	6.17	299	6.34	3	0/3	109.1	2.22	110	2.33	1	108.1	2.2	114	2.42	15	6	15	48.6	0.99	LMG 5342
Pnan1	LMG 20103	1	1	317.1	6.74	300	6.7	3	2/1	132.5	2.73	83	1.85	0	-	-	-	-	19	6	17	52.5	1.12	LMG 20103
Pnan1	NFR11	3	3	435.3	8.96	452	9.59	4	2/2	130.6	2.76	146	3.1	0	-	-	-	-	21	5	23	62	1.28	NFR11
Pnan1	PA4	5	5	593.1	11.51	621	12.25	7	5/2	257.9	5.01	303	5.98	0	-	-	-	-	30	6	32	94.5	1.83	PA4
Pnan1	PA13	1	1	280.8	5.77	280	5.95	5	4/1	160	3.1	180	3.82	1	105.1	2.16	107	2.27	15	6	17	48	0.99	PA13
Pnan1	R100	1	1	331.1	6.81	322	6.92	2	1/1	39.1	0.8	36	0.77	1	117.9	2.43	122	2.62	18	5	21	67.9	1.4	R100
Pnan1	S7	2	2	498.2	9.91	512	10.46	9	1/8	135.3	2.69	148	3.02	1	97.1	1.93	107	2.19	25	7	32	76.5	1.52	S7
Pnan1	S8	2	2	362.2	7.34	351	7.37	7	2/5	110.7	2.24	106	2.23	1	81.5	1.65	89	1.87	27	6	27	85.6	1.73	S8
Pnan2	NS296	1	1	248.2	5.23	263	5.66	6	3/3	130.6	2.76	146	3.14	1	117	2.47	124	2.67	24	5	23	60.8	1.28	NS296
Pnan2	NS303	1	1	248.2	5.24	262	5.64	6	3/3	131.4	2.77	159	3.42	1	117	2.47	125	2.69	24	5	23	61.3	1.29	NS303
Pnan2	NS311	1	1	248.2	5.24	263	5.65	6	3/3	125.6	2.65	151	3.24	1	117	2.47	124	2.66	24	5	23	61.2	1.29	NS311
Pnan2	RSA47	1	1	248.2	5.24	264	5.68	5	3/2	123.5	2.61	151	3.25	1	117	2.47	124	2.67	23	5	23	61.6	1.3	RSA47
Pnan2	Sd1	2	2	399	8.07	414	8.56	10	2/8	118.1	2.39	146	3.02	1	82.4	1.67	96	1.98	55	9	53	156.4	3.16	Sd1
Pnst	A206	1	1	237.5	5.17	240	5.43	8	2/6	113.1	2.46	124	2.8	1	84.6	1.84	89	2.01	16	4	14	43.3	0.94	A206
Pnst	DC283	10	6	777.6	14.9	845	15.4	35	7/28	693	13.28	814	14.84	0	-	-	-	-	238	16	240	802.8	15.38	DC283
Pnst	LMG2632T	3	3	377.6	8.07	398	8.57	12	2/10	161.1	3.44	172	3.69	0	-	-	-	-	11	4	11	29.5	0.63	LMG2632T
Pnst	M009	4	4	448.4	9.3	466	9.91	8	1/7	89.5	1.86	100	2.13	1	82.9	1.72	92	1.96	12	3	13	34.2	0.71	M009
Pnst	M073a	2	2	442.3	9.18	461	9.82	8	1/7	89.5	1.86	100	2.13	1	82.9	1.72	92	1.96	12	3	13	34.2	0.71	M073a
Pnst	NS381	1	1	317.5	6.77	319	7.04	7	3/4	153.9	3.28	138	3.04	1	37.1	0.79	32	0.71	15	4	13	50.2	1.07	NS381
Pnst	RSA13	2	2	394.2	8.27	380	8.26	5	3/2	111.3	2.33	132	2.87	1	83.3	1.75	91	1.98	15	4	12	44.1	0.93	RSA13
Pnst	RSA30	2	2	392.76	8.25	381	8.26	6	2/4	117.1	2.46	139	3.01	1	83.3	1.75	92	2	16	4	12	46.7	0.98	RSA30
Pnst	RSA36	2	2	394.2	8.27	381	8.27	5	3/2	111.3	2.33	133	2.89	1	83.3	1.75	91	1.98	16	4	12	46.3	0.97	RSA36
Pnst	S301	2	2	240.5	5.37	239	5.55	10	2/8	142.4	3.18	151	3.51	0	-	-	-	-	16	4	18	40.9	0.91	S301
